# Supplementary material for: Fine-Grained Classification of Pressure Ulcers and Incontinence-Associated Dermatitis Using Multimodal Deep Learning: Algorithm Development and Validation Study
Source: JMIR AI. 2025 May 1;4:e67356. doi: 10.2196/67356 (PMC12223690; doi:10.2196/67356)
Supplement: Multimedia Appendix 1 [file ai-v4-e67356-s001.xlsx]

## Sheet: Table_1
Model	F1	AUROC	Average Precision
TinyViT	0.8926 ± 0.0051	0.9656 ± 0.0027	0.9565 ± 0.0032
Metaformer	0.8811 ± 0.0172	0.9660 ± 0.0053	0.9548 ± 0.0078
ConvNeXtV2	0.8757 ± 0.0079	0.9612 ± 0.0116	0.9498 ± 0.0140
EfficientnetV2	0.8477 ± 0.0120	0.9514 ± 0.0024	0.9399 ± 0.0042

## Sheet: Table_2
Augmentation	F1	AUROC	Average Precision
TrivialAugmentWide	0.9076 ± 0.0149	0.9725 ± 0.0057	0.9646 ± 0.0072
RandAugment	0.8999 ± 0.0041	0.9694 ± 0.0029	0.9619 ± 0.0039
Soft	0.8931 ± 0.0146	0.9685 ± 0.0038	0.9597 ± 0.0080
RandAug Strong	0.8866 ± 0.0100	0.9682 ± 0.0033	0.9603 ± 0.0046
None	0.8926 ± 0.0051	0.9656 ± 0.0027	0.9565 ± 0.0032
Heavy	0.8615 ± 0.0112	0.9591 ± 0.0051	0.9502 ± 0.0048
Mixup_Cutmix	0.8637 ± 0.0235	0.9440 ± 0.0149	0.9358 ± 0.0169

## Sheet: Table_3
Modality Fusion Technique	F1	AUROC	Average Precision
None	0.9076 ± 0.0149	0.9725 ± 0.0057	0.9646 ± 0.0072
concat	0.9203 ± 0.0054	0.9823 ± 0.0042	0.9775 ± 0.0044
gated	0.9233 ± 0.0069	0.9766 ± 0.0042	0.9709 ± 0.0037
cross-attention	0.9270 ± 0.0076	0.9817 ± 0.0042	0.9777 ± 0.0047

## Sheet: Table_4
Sampling Technique	F1	AUROC	Average Precision
Oversampling	0.8912 ± 0.0161	0.9713 ± 0.0036	0.9632 ± 0.0048
Synthetic Oversampling	0.8912 ± 0.0161	0.9713 ± 0.0036	0.9632 ± 0.0048
None	0.9270 ± 0.0076	0.9817 ± 0.0042	0.9777 ± 0.0047

## Sheet: Table_5
Post Processing	F1	AUROC	Average Precision
Ensemble	0.9323	0.9852	0.9813
TTA	0.9292 ± 0.0043	0.9837 ± 0.0023	0.9800 ± 0.0028
None	0.9270 ± 0.0076	0.9817 ± 0.0042	0.9777 ± 0.0047
