# Supplementary material for: Fine-Grained Classification of Pressure Ulcers and Incontinence-Associated Dermatitis Using Multimodal Deep Learning: Algorithm Development and Validation Study
Source: JMIR AI. 2025 May 1;4:e67356. doi: 10.2196/67356 (PMC12223690; doi:10.2196/67356)
Supplement: Multimedia Appendix 2 [file ai-v4-e67356-s002.xlsx]

## Sheet: Table_1
Model	F1	AUROC	Average Precision
TinyViT	0.5459 ± 0.0815	0.8885 ± 0.0142	0.6489 ± 0.0752
Metaformer	0.5271 ± 0.0266	0.8661 ± 0.0102	0.6247 ± 0.0450
ConvNeXtV2	0.4330 ± 0.0771	0.8393 ± 0.0306	0.5721 ± 0.0670
EfficientnetV2	0.3609 ± 0.0672	0.7539 ± 0.0695	0.4742 ± 0.0991

## Sheet: Table_2
Augmentation	F1	AUROC	Average Precision
RandAug Strong	0.6359 ± 0.0505	0.9122 ± 0.0059	0.7558 ± 0.0267
Heavy	0.5932 ± 0.0711	0.9085 ± 0.0101	0.7599 ± 0.0437
TrivialAugmentWide	0.6130 ± 0.0532	0.9114 ± 0.0087	0.7586 ± 0.0374
Soft	0.5736 ± 0.0559	0.8948 ± 0.0093	0.7003 ± 0.0354
RandAugment	0.5632 ± 0.0405	0.9074 ± 0.0079	0.7085 ± 0.0325
None	0.5459 ± 0.0815	0.8885 ± 0.0142	0.6489 ± 0.0752
Mixup_Cutmix	0.5246 ± 0.0771	0.8672 ± 0.0141	0.6295 ± 0.0313

## Sheet: Table_3
Modality Fusion Technique	F1	AUROC	Average Precision
None	0.6359 ± 0.0505	0.9122 ± 0.0059	0.7558 ± 0.0267
concat	0.5718 ± 0.0501	0.9002 ± 0.0138	0.6877 ± 0.0377
gated	0.5055 ± 0.0459	0.8771 ± 0.0174	0.6641 ± 0.0597
cross-attention	0.5513 ± 0.0319	0.8853 ± 0.0147	0.6940 ± 0.0345

## Sheet: Table_4
Sampling Technique	F1	AUROC	Average Precision
Oversampling	0.6655 ± 0.0264	0.9218 ± 0.0062	0.7636 ± 0.0391
Synthetic Oversampling	0.6985 ± 0.0292	0.9255 ± 0.0075	0.8193 ± 0.0257
None	0.6359 ± 0.0505	0.9122 ± 0.0059	0.7558 ± 0.0267

## Sheet: Sheet1
Post Processing	F1	AUROC	Average Precision
Ensemble	0.7543	0.9384	0.8616
None	0.6985 ± 0.0292	0.9255 ± 0.0075	0.8193 ± 0.0257
TTA	0.7146 ± 0.0289	0.9286 ± 0.0083	0.8277 ± 0.0161
