# Supplementary material for: Fine-Grained Classification of Pressure Ulcers and Incontinence-Associated Dermatitis Using Multimodal Deep Learning: Algorithm Development and Validation Study
Source: JMIR AI. 2025 May 1;4:e67356. doi: 10.2196/67356 (PMC12223690; doi:10.2196/67356)
Supplement: Multimedia Appendix 3 [file ai-v4-e67356-s003.xlsx]

## Sheet: Table_1
Model	F1	AUROC	Average Precision
ConvNeXtV2	0.4149 ± 0.0339	0.7723 ± 0.0269	0.5332 ± 0.0324
TinyViT	0.4204 ± 0.0252	0.7588 ± 0.0326	0.5136 ± 0.0377
Metaformer	0.3924 ± 0.0529	0.7257 ± 0.0404	0.4668 ± 0.0384
EfficientnetV2	0.3555 ± 0.0634	0.7046 ± 0.0606	0.4425 ± 0.0490

## Sheet: Table_2
Augmentation	F1	AUROC	Average Precision
Heavy	0.4715 ± 0.0724	0.7976 ± 0.0281	0.5423 ± 0.0466
RandAug Strong	0.4845 ± 0.0460	0.7860 ± 0.0230	0.5421 ± 0.0341
None	0.4149 ± 0.0339	0.7723 ± 0.0269	0.5332 ± 0.0324
TrivialAugmentWide	0.4403 ± 0.0778	0.7685 ± 0.0187	0.5209 ± 0.0329
Soft	0.3984 ± 0.0524	0.7646 ± 0.0435	0.5048 ± 0.0386
RandAugment	0.4120 ± 0.0487	0.7494 ± 0.0435	0.4871 ± 0.0590
Mixup_Cutmix	0.4140 ± 0.1316	0.7072 ± 0.1263	0.4710 ± 0.1046

## Sheet: Table_3
Technique	F1	AUROC	Average Precision
None	0.4715 ± 0.0724	0.7976 ± 0.0281	0.5423 ± 0.0466
concat	0.4144 ± 0.0682	0.7498 ± 0.0540	0.4938 ± 0.0659
gated	0.4640 ± 0.0686	0.7905 ± 0.0353	0.5323 ± 0.0641
cross-attention	0.4701 ± 0.0344	0.7962 ± 0.0277	0.5476 ± 0.0416

## Sheet: Table_4
Sampling Technique	F1	AUROC	Average Precision
Oversampling	0.4845 ± 0.0381	0.7899 ± 0.0262	0.5415 ± 0.0451
Synthetic Oversampling	0.5124 ± 0.0438	0.8057 ± 0.0274	0.5421 ± 0.0407
None	0.4715 ± 0.0724	0.7976 ± 0.0281	0.5423 ± 0.0466

## Sheet: Table_5
Post Processing	F1	AUROC	Average Precision
Ensemble	0.5320	0.8391	0.5927
TTA	0.4801 ± 0.06403	0.7985 ± 0.0346	0.5397 ± 0.0469
None	0.5124 ± 0.0438	0.8057 ± 0.0274	0.5421 ± 0.0407
